# Supplementary material for: Extracellular Vesicles of Adipose Multipotent Mesenchymal Stromal Cells Propagate Senescent Phenotype by Affecting PTEN Nuclear Import
Source: Int J Mol Sci. 2025 Jul 24;26(15):7164. doi: 10.3390/ijms26157164 (PMC12345871; doi:10.3390/ijms26157164)
Supplement: Supplementary file 1 [file ijms-26-07164-s001.zip]

Archive with 1 entries (1 files):
- ijms-3746449-supplementary.pdf
